# Supplementary material for: Antimicrobial Resistance in the Aconcagua River, Chile: Prevalence and Characterization of Resistant Bacteria in a Watershed Under High Anthropogenic Contamination Pressure
Source: Antibiotics (Basel). 2025 Jul 2;14(7):669. doi: 10.3390/antibiotics14070669 (PMC12291820; doi:10.3390/antibiotics14070669)
Supplement: Supplementary file 1 [file antibiotics-14-00669-s001.zip]

Archive with 1 entries (1 files):
- antibiotics-3673932-supplementary.pdf
